# Supplementary material for: A monoclonal antibody targeting a large surface of the receptor binding motif shows pan-neutralizing SARS-CoV-2 activity
Source: Nat Commun. 2024 Feb 5;15:1051. doi: 10.1038/s41467-024-45171-9 (PMC10844294; doi:10.1038/s41467-024-45171-9)
Supplement: Supplementary file 4 — Source Data [file 41467_2024_45171_MOESM4_ESM.xlsx]

## Sheet: Fig. 1
Panels a & b
WH1 (% of neutralization)
ng/mL	17T2		54T1		130T1		119T2		131T2
1000	100	100	100	100	100	100	100	100	91	92
200	97	98	94	88	98	99	96	97	38	43
40	70	31	36	22	65	57	59	59	33	31
8	6	0	15	0	19	17	39	15	27	0
1.6	0		0	0	27				4	0
0.32	3	0	0	0	5	0	0	9	0	0
D614G (% of neutralization)
ng/mL	17T2		54T1		130T1		119T2		131T2
1000	100	100	100	100	100	100	100	100	95	96
200	100	100	99	100	100	100	99	99	54	39
40	99	100	99	88	98	99	93	91		26
8	32	35	38	56	70	68	53	60	0	0
1.6	7	11	2	29	28	0	0	12	7	0
0.32	0	4	0	0	5	0	0	9	0	0
Alpha (% of neutralization)
ng/mL	17T2		54T1		130T1		119T2		131T2
1000	100	100	95	99	100	100	99	100	91	93
200	100	100	93	77	100	100	95	95	53	53
40	99	100	49	48	98	96	79	75	10	30
8	53	39	10	0	63	61	42	32	20	5
1.6	12	7	0	0	4	11	0	13	12	0
0.32	0	0	25	0	0	19	13	22	12	16
Beta (% of neutralization)
ng/mL	17T2		54T1		130T1		119T2		131T2
1000	100	100	100	98	98	97	70	63	95	98
200	100	100	24	100	51	55	28	38	31	63
40	99	100	19	17	24	35	34	24	0	18
8	86	85	0	5	44	27	9	21	11	0
1.6	29	40	12	2	0		5	2	0	0
0.32	0	20	0	0	1	9	0	0	0	0
Gamma (% of neutralization)
ng/mL	17T2		54T1		130T1		119T2		131T2
1000	100	100	100	100	99	99	36	56	95	93
200	100	100	100	79	93	70	18	20	57	54
40	90	92	50	25	31	42	0	16	45	34
8	17	26	11	10	19	21	0	22	20	13
1.6	6	2	0	0	0	11	0	8	0	1
0.32	5	0	0	0	0	18	0	0	0	6
Delta (% of neutralization)
ng/mL	17T2		54T1		130T1		119T2		131T2
1000	100	100	100	100	100	100	100	100	97	97
200	100	100	100	100	100	100	100	100	53	51
40	98	97	88	85	95	96	92	94	28	0
8	14	5	2	18	44	58	28	50	11	0
1.6	4	0	0	6	1	9	8	0	0	0
0.32	0	0	0	0	19		0	4	6	0
Mu (% of neutralization)
ng/mL	17T2		54T1		130T1		119T2		131T2
1000	100	100	99	100	100	97	100	100	85	89
200	100	100	96	95	48	70	99	99	21	19
40	98	98	49	45	0	0	80	81	0	0
8	0	18	14	11	0	5	20	19	0	0
1.6	0	0	0	0	10	0	0	0	0	0
0.32	0	0	0	0	0	0	0	0	0	0
Omicron BA.1 (% of neutralization)
ng/mL	17T2		54T1		130T1		119T2		131T2
1000	100	100	89	51	72	78	14	9	31	38
200	100	100	14	6	4	25	6	13	1	13
40	100	100	22	0	25	16	3	26	0	4
8	84	88	0	0	28	12	5	6	20	9
1.6	17	29	3	0	6	31	0	25	16	14
0.32	25	27	14	0	15	7	7	32	20	16
Panels c & d & e
WH1 (% of neutralization)
ng/mL	17T2		S309		S2E12
1000	100	100	72	74	100	100
200	100	100	41	51	100	100
40	40	65	11	20	99	100
8	0	7	0	0	94	93
1.6	0	0	0	3	71	65
0.32	0	0	0	8	42	39
D614G (% of neutralization)
ng/mL	17T2		S309		S2E12
1000	100	100	96	95	100	100
200	100	100	82	82	100	100
40	100	100	25	24	100	100
8	38	30	0	0	98	97
1.6	0	12	2	0	83	76
0.32	3	0	0	15	43	43
Alpha (% of neutralization)
ng/mL	17T2		S309		S2E12
1000	100	100	78	79	100	100
200	100	100	74	76	100	100
40	99	99	52	50	100	99
8	50	49	28	14	97	96
1.6	18	18	22	26	83	69
0.32	6	8	32	22	54	39
Beta (% of neutralization)
ng/mL	17T2		S309		S2E12
1000	100	100	97	96	100	100
200	100	100	91	88	100	100
40	100	99	74	62	99	100
8	85	89	46	41	97	98
1.6	24	30	35	33	84	84
0.32	5	26			60	49
Gamma (% of neutralization)
ng/mL	17T2		S309		S2E12
1000	100	100	93	89	100	100
200	100	100	85	88	100	100
40	99	98	60	56	100	100
8	51	36	45	31	94	99
1.6	11	18	41	30	73	77
0.32	7	21	34	33	58	43
Delta (% of neutralization)
ng/mL	17T2		S309		S2E12
1000	100	100	95	95	100	100
200	100	100	87	87	100	100
40	100	99	52	53	100	100
8	26	41	22	23	98	100
1.6	0	0	2	0	96	93
0.32	0	0	0	0	71	63
BA.1 (% of neutralization)
ng/mL	17T2		S309		S2E12
1000	100	100	93	93	97	97
200	100	100	64	62	87	87
40	100	100	8	11	55	53
8	86	83	0	0	0	0
1.6	19	24	0	0	0	0
0.32	0	0	0	0	0	0
BA.2 (% of neutralization)
ng/mL	17T2		S309		S2E12
1000	100	100	72	74	93	95
200	100	100	39	23	67	60
40	98	99	7	0	27	2
8	34	35	0	0	0	0
1.6	0	6	0	0	0	0
0.32	0	0	0	0	0	0
BA.4/5 (% of neutralization)
ng/mL	17T2		S309		S2E12
1000	100	100	88	89	7	23
200	99	100	58	55	21	25
40	99	91	17	31	0	12
8	87	81	8	0	0	0
1.6	28	59	1	9	0	6
0.32	17	0	21	0	18	4
BQ.1.1 (% of neutralization)
ng/mL	17T2		S309		S2E12
1000	98	100	52	53	0	4
200	89	95	0	22	0	0
40	69	73	0	0	0	0
8	5	13	0	0	0	0
1.6	0	0	0	0	0	0
0.32	3	0	0	0	0	0
XBB1.5 (% of neutralization)
ng/mL	17T2		S309		S2E12
3000	91	90	86	88	0	0
600	64	63	79	80	5	0
120	26	22	55	55	7	7
24	2	0	27	25	3	0
4.8	0	0	12	0	6	0
0.96	5	3	8	10	1	0
XBB1.16 (% of neutralization)
ng/mL	17T2		ng/mL	S309		S2E12
10000	98	98	3000	90	88	4	1
2000	82	86	600	68	74	0	0
400	44	45	120	39	35	0	0
80	23	23	24	10	6	0	0
16	10	9	4.8	2	3	0	0
3.2	6	14	0.96	7	10	12	11
EG.5.1 (% of neutralization)
ng/mL	17T2		ng/mL	S309		S2E12
10000	91	92	3000	81	81	0	0
2000	63	72	600	55	60	0	0
400	25	14	120	17	11	0	0
80	2	0	24	0	0	0	0
16	3	0	4.8	7	0	0	0
3.2	0	0	0.96	0	0	0	0
BA.2.86 (% of neutralization)
ng/mL	17T2		ng/mL	S309		S2E12
10000	99	98	3000	47	47	11	0
2000	83	88	600	0	28	0	5
400	42	61	120
80	0	7	24
16	8	0	4.8	0	0	0	3
3.2	0	5	0.96	0	2	0	4
SARS-CoV-1 (% of neutralization)
ng/mL	17T2		S309		S2E12
1000	1	3	92	92	2	0
200	1	0	87	83	0	0
40	1	0	42	38	0	0
8	1	3	0	0	0	0
1.6	1	0	0	0	0	0
0.32	1	0	0	0	0	0

## Sheet: Fig. 2
Panel b
Relative Weight (% to day 0)
Timepoint (days)	17T2										Isotype control										Uninfected
0	100	100	100	100	100	100	100	100	100	100	100	100	100	100	100	100	100	100	100	100	100	100	100	100
1	100.5	100.8	101.5	100.8	102.6	97.9	96.9	97.6	99.7	99	98.8	99	100.8	98.9	100.3	99	99.2	99.7	96.8	99.6	99	100	100	98.5
2	99.5	99.2	102.6	103.3	102.1	97.7	97.2	97.3	99.7	98	98.4	95	98.5	98.9	99.8	97.9	97.5	99.3	96.6	100	100.5	98.9	98.9	100.4
3	101.8	96.7	103.6	107.9	104.7	97.7	98.4	98.1	101.2	98.8	97.2	98.3	101.1	102.3	102.4	100	97	99.3	97.3	100.8	96.9	101.1	101.5	103.8
4				107.1	102.1			97	100	97.3			103.4	102.3	102.4	98.6	96.2					103.8		98.8
5				107.1	103			97.3	100.6	97			102.7	101.5	100.7	98.6	93.2					104.3		102.3
6				110.8	104.7			97.8	100.3	98			102.3	100.4	98.5	98.3	90.7					102.2		103.1
7				109.1	104.7			97.3	99.1	97.5			101.5	100	102.4	98.3	89.9					101.6		100
Sex	F	F	F	F	F	M	M	M	M	M	F	F	F	F	F	M	M	M	M	M	F	F	M	M
Panel c
Viral Load (copies/mL)
Tissue	17T2						Isotype control
SWAB DAY 3	14409	116795	0		3863	2871	209432	367015		234314	2023	1160372
SWAB DAY 7	0	1154		0	4356	9606	91272	25386	7257		32769	2223
LUNG DAY 3	5.07005e+06	1.08257e+06	0		24775.3	244238	1.36607e+09	1.34734e+09		1.43043e+10	1.33907e+09	2.18946e+09
LUNG DAY 7	378146	0		0	567757	49327.3	472412500	9.25615e+08	48034.7		9.94512e+07	5.57032e+08
NASAL TURB DAY 3	8.30724e+06	392743	133298		1.54338e+07	713235	3.13266e+08	1.14969e+08		7.84595e+06	615308	2.65244e+06
NASAL TURB DAY 7	257611	1563.9		13769.4	220950	7191.4	1.54325e+07	6.58243e+06	1.97508e+06		579799	453313
Sex	F	F	F	M	M	M	F	F	F	M	M	M
Panel d
HISTOLOGICAL SCORE
Tissue	17T2						Isotype control
LUNG DAY 3	0	0	0		0	0	1	1		1	1	1
LUNG DAY 7	0	0		0	0	1	1	1	0		1	1
Sex	F	F	F	M	M	M	F	F	F	M	M	M
IMMUNOHISTOCHEMICAL SCORE
Tissue	17T2						Isotype control
LUNG DAY 3	1	0	0		0	0	1	1		1	1	1
LUNG DAY 7	0	0		0	0	0	1	1	0		1	1
Sex	F	F	F	M	M	M	F	F	F	M	M	M
	This animal was noted by the analyst to have very minimal amount of SARS-Cov-2 labelling in lung

## Sheet: Fig 3.
panel b
Relative Weight (% to day 0)
Timepoint (days)	17T2								Isotype Control								Uninfected
0	100	100	100	100	100	100	100	100	100	100	100	100	100	100	100	100	100	100
1	100.455	97.3636	100.559	98.4394	99.582	103.83	101.86	100.668	100.841	100.18	96.8362	98.8159	100.503	101.665	98.5201	102.094	100.063	101.488
2	98.5211	95.7695	100.869	101.748	98.6066	101.447	102.496	102.049	101.738	98.3803	99.0695	99.1711	99.7712	100.939	98.9429	99.7773	99.3064	102.273
3	99.7725	95.8921	106.456	102.372	98.0028	101.362	104.063	104.098	103.139	99.7601	99.5658	100.059	101.648	102.518	103.436	99.9555	99.6217	104.132
4	100.796	95.7082	104.221	103.059	98.0957	101.617	105.433	104.543	103.419	102.1	101.489	102.368	104.21	104.439	106.078	100.49	103.216	103.719
5	100.796	97.4862	104.904	105.493	99.7678	104.34	106.265	107.439	100.448	102.16	102.481	100.77	104.531	108.408	109.567	103.341	105.99	103.967
Sex	F	F	F	F	M	M	M	M	F	F	F	F	M	M	M	M	F	M
Panel c
Viral Load (copies/mL)
Tissue	17T2								Isotype Control
SWAB DAY 5	1000	1000	1000	1000	14523	1000	67639	1000	81370	196523	56760	1000	383229	877695	40881	246492
LUNG DAY 5	1000	16907894	1711170500	131998990	53860155	1462586611	482839889	1517670833	2191518722	70430682	3423385778	1102231444	8520728667	52658	6720389333	11507370222
Sex	F	F	F	F	M	M	M	M	F	F	F	F	M	M	M	M
Panel d
Viral Titration (TCID50/mL)
Tissue	17T2								Isotype Control
LUNG Day 5	ND	ND	ND	ND	ND	ND	ND	ND	354.813	63.0957	63.0957	ND	354.813	ND	630.957	630.957
Sex	F	F	F	F	M	M	M	M	F	F	F	F	M	M	M	M
Panel e
HISTOLOGICAL SCORE
Tissue	17T2								Isotype Control
LUNG DAY 5	0	0	1	0	0	0	0	0	1	1	1	1	1	0	1	1
Sex	F	F	F	F	M	M	M	M	F	F	F	F	M	M	M	M
IMMUNOHISTOCHEMICAL SCORE
Tissue	17T2								Isotype Control
LUNG DAY 5	0	0	1	1	1	1	1	1	1	1	1	1	1	0	1	1
Sex	F	F	F	F	M	M	M	M	F	F	F	F	M	M	M	M

## Sheet: Fig. S2
RBD WH1 OD 450 nm
ng/mL	54T1			130T1			119T2			17T2			131T2			Neg Ct
10000	1.1466	1.1056	1.1421	1.2461	1.3064	1.2086	1.0006	0.998	1.0255	0.9987	1.0562	1.0185	1.1622	1.2427	1.2418	0.0856	0.1089	0.0969
2500	1.1279	1.1231	1.1309	1.1722	1.1268	1.1469	0.9731	0.9642	0.9404	1.1461	1.0249	1.0629	1.1136	1.1583	1.2009	0.1	0.0945	0.0868
625	1.1341	1.1129	1.1569	1.2436	1.1474	1.1312	0.9831	0.9812	0.9706	0.943	1.0245	1.0059	1.1033	1.2718	1.1587	0.0876	0.0987	0.0707
156.25	1.0871	1.0895	1.1003	1.1389	1.153	1.073	0.9272	0.9047	0.9368	0.985	0.9737	0.9629	0.9679	1.0501	1.0682	0.0852	0.0887	0.0814
39.0625	0.9766	0.9788	0.9878	1.0371	1.0406	0.999	0.8629	0.8754	0.8699	0.9158	0.8996	0.9363	0.889	0.9074	0.9162	0.0868	0.0998	0.0919
9.76562	0.7334	0.7499	0.7568	0.8472	0.8347	0.8317	0.7635	0.7629	0.7974	0.7026	0.7412	0.6969	0.6814	0.6702	0.7308	0.0863	0.0967	0.0905
2.4414	0.4587	0.4374	0.4421	0.4911	0.4806	0.4944	0.4827	0.5174	0.5357	0.4552	0.4352	0.4259	0.3508	0.371	0.4117	0.095	0.093	0.0875
0.61	0.1948	0.1812	0.1932	0.21	0.214	0.2155	0.2418	0.2966	0.263	0.2034	0.1913	0.1913	0.1592	0.1764	0.1882	0.0903	0.0838	0.0798
0.15258	0.1273	0.1285	0.1261	0.1321	0.1309	0.1264	0.1399	0.1306	0.1361	0.113	0.1123	0.1078	0.1057	0.106	0.1048	0.0862	0.0864	0.0888
0.03814	0.1028	0.0966	0.0992	0.105	0.0999	0.0974	0.0934	0.0891	0.0924	0.0847	0.0835	0.0843	0.0826	0.0869	0.0875	0.0855	0.0876	0.0886
0.0095	0.0924	0.0889	0.0936	0.103	0.0946	0.0932	0.088	0.0907	0.0803	0.0757	0.079	0.0747	0.0805	0.0828	0.0746	0.0872	0.0861	0.0837
0.0023	0.0807	0.0813	0.0822	0.0908	0.0884	0.0804	0.0797	0.0734	0.0931	0.0759	0.0784	0.0638	0.079	0.0777	0.0765	0.0932	0.0804	0.0805
RBD Beta OD 450 nm
ng/mL	54T1		130T1		119T2		17T2		131T2		Neg Ct
10000	0.868	0.8881	0.6556	0.6309	0.2799	0.3087	1.2239	1.2211	1.3121	1.2696	0.2466
2500	0.7694	0.7504	0.6011	0.681	0.1381	0.2442	1.1973	1.2129	1.2337	1.26	0.074
625	0.4072	0.3827	0.5429	0.5181	0.0828	0.3798	1.1766	1.2203	1.1725	1.1955	0.024
156.25	0.1336	0.1168	0.4644	0.3895	0.0301	0.1345	1.1797	1.14	1.0394	1.0682	0.0125
39.0625	0.0404	0.0358	0.2627	0.2494	0.0154	0.0151	1.0807	1.1109	0.8361	0.9203	0.0095
9.76562	0.0174	0.014	0.1215	0.1239	0.0104	0.0105	0.9135	0.8394	0.5225	0.6305	0.0054
2.4414	0.0102	0.009	0.0481	0.0468	0.0096	0.0086	0.4585	0.4424	0.1856	0.2748	0.0088
0.61	0.0075	0.0071	0.0206	0.019	0.0077	0.0081	0.1558	0.1464	0.0527	0.1005	0.0084
0.15258	0.0079	0.0073	0.0137	0.0131	0.0074	0.0074	0.054	0.0556	0.0218	0.0431	0.0077
0.03814	0.0075	0.0083	0.0099	0.0094	0.008	0.0084	0.0219	0.0218	0.0118	0.0201	0.0084
0.0095	0.0073	0.0103	0.0083	0.0081	0.0089	0.0123	0.0585	0.0341	0.0086	0.0117	0.0105
0.0023	0.0051	0.0074	0.0071	0.0063	0.0081	0.0079	0.0166	0.0125	0.0087	0.0074	0.0083
RBD Gamma OD 450 nm
ng/mL	54T1		130T1		119T2		17T2		131T2		Neg Ct
10000	1.1486	1.0557	0.9351	0.8666	0.5024	0.5085	1.1644	1.1687	1.0637	1.0742	0.3671
2500	0.8285	0.7953	0.8488	0.7921	0.254	0.483	1.1004	1.1599	1.0346	1.0832	0.1198
625	0.5167	0.4629	0.8372	0.8173	0.1526	0.1638	1.1066	1.136	1.0471	1.085	0.0426
156.25	0.2168	0.1998	0.7421	0.7698	0.0812	0.0907	1.1116	1.1281	0.9749	0.9818	0.0157
39.0625	0.0742	0.07	0.602	0.6621	0.0379	0.04	1.052	1.0628	0.8774	0.9157	0.0154
9.76562	0.0492	0.0254	0.3577	0.3907	0.0236	0.0232	0.8643	0.8836	0.5391	0.6421	0.0106
2.4414	0.0175	0.0153	0.1594	0.1635	0.0147	0.0135	0.5093	0.5206	0.2302	0.3492	0.0103
0.61	0.0136	0.0126	0.0561	0.0584	0.0105	0.0098	0.1751	0.1767	0.0763	0.1467	0.0096
0.15258	0.0199	0.0087	0.025	0.034	0.011	0.0098	0.0613	0.0631	0.039	0.0646	0.0083
0.03814	0.0075	0.014	0.0169	0.0139	0.0098	0.0113	0.024	0.0247	0.0059	0.0205	0.0093
0.0095	0.0082	0.0074	0.0041	0.0113	0.0106	0.0118	0.0148	0.0143	0.009	0.0162	0.0098
0.0023	0.0079	0.0085	0.0112	0.011	0.0084	0.0081	0.009	0.0108	0.0089	0.0102	0.01
RBD Delta OD 450 nm
ng/mL	54T1		130T1		119T2		17T2		131T2		Neg Ct
10000	1.7338	1.7571	1.7206	1.6711	1.741	1.6407	1.6823	1.6972	1.8767	1.8026	0.0708	0.0322
2500	1.8422	1.7039	1.7559	1.6865	1.6821	1.7588	1.719	1.6233	1.7092	1.6621	0.0205	0.0931
625	1.6686	1.7931	1.7279	1.7168	1.6982	1.6463	1.6848	1.6839	1.6744	1.7764	0.0181	0.0246
156.25	1.6709	1.6583	1.6196	1.6655	1.7482	1.6382	1.5975	1.6106	1.6328	1.59	0.0142	0.0199
39.0625	1.3406	1.4677	1.4279	1.5404	1.4712	1.4691	1.2649	1.254	1.4642	1.448	0.009	0.0125
9.76562	0.826	0.8329	0.9612	1.1892	1.183	1.0148	0.6462	0.6353	1.1657	1.131	0.0124	0.0107
2.4414	0.3033	0.307	0.3864	0.6111	0.595	0.4481	0.2212	0.2289	0.6545	0.6396	0.0161	0.0106
0.61	0.0941	0.0871	0.1298	0.1792	0.1817	0.1411	0.0912	0.0824	0.235	0.2283	0.0115	0.0104
0.15258	0.0365	0.0352	0.0429	0.0592	0.067	0.0533	0.0901	0.0663	0.0772	0.0759	0.01	0.0081
0.03814	0.0233	0.0162	0.0359	0.0246	0.026	0.0636	0.0341	0.0415	0.0291	0.0286	0.0224	0.009
0.0095	0.0198	0.0084	0.0123	0.0301	0.0197	0.018	0.0254	0.0186	0.0828	0.0891	0.022	0.007
0.0023	0.0126	0.0017	0.0119	0.0191	0.0125	0.0154	0.0152	0.0126	0.0184	0.0519	0.0236	0.0142
RBD Omicron BA.1 OD 450 nm
ng/mL	54T1		130T1		119T2		17T2		131T2		Neg Ct
10000	1.1884	1.126	0.1224	0.1535	0.9765	0.9943	1.6128	1.507	1.0995	1.1737	0.0106	0.0126
2500	0.9497	0.9127	0.033	0.0462	0.9557	0.9384	1.4818	1.4124	0.7815	0.8102	0.0069	0.0122
625	0.5814	0.5652	0.0145	0.0146	0.8374	0.8287	1.4648	1.3788	0.3218	0.3642	0.0064	0.0091
156.25	0.2164	0.2175	0.0079	0.0079	0.6486	0.6274	1.2457	1.3059	0.1115	0.1045	0.0067	0.0083
39.0625	0.0668	0.0684	0.0033	0.0066	0.2604	0.2585	1.0339	1.0297	0.0351	0.0339	0.0078	0.0089
9.76562	0.0225	0.0254	0.0046	0.0053	0.0767	0.0733	0.6182	0.6992	0.0137	0.0157	0.0085	0.0095
2.4414	0.0099	0.0125	0.0071	0.005	0.0288	0.0292	0.2782	0.2763	0.0075	0.0076	0.008	0.0107
0.61	0.0058	0.0088	0.0042	0.0094	0.0122	0.0114	0.097	0.0981	0.0061	0.0055	0.0068	0.0071
0.15258	0.0039	0.0086	0.0049	0.0081	0.0098	0.015	0.0352	0.0395	0.0054	0.0068	0.0065	0.0071
0.03814	0.005	0.0083	0.006	0.0057	0.0121	0.0062	0.0147	0.0204	0.0049	0.0068	0.0056	0.0061
0.0095	0.0042	0.0086	0.0066	0.0052	0.0083	0.0059	0.0134	0.0088	0.0039	0.0078	0.0267	0.0074
0.0023	0.0065	0.0283	0.0079	0.0071	0.0077	0.0068	0.0095	0.0074	0.0097	0.0046	0.0502	0.0478
RBD Omicron BA.2 OD 450 nm
ng/mL	54T1		130T1		119T2		17T2		131T2		Neg Ct
10000	0.9958	1.0416	0.2018	0.2135	0.8173	0.7861	1.5101	1.518	1.2664	1.2357	0.0805	0.0784
2500	0.8059	0.8658	0.1169	0.125	0.6975	0.6871	1.4538	1.42	0.8436	0.8182	0.0791	0.0824
625	0.5239	0.5199	0.0918	0.0856	0.3968	0.4152	1.4109	1.4083	0.4285	0.414	0.08	0.0787
156.25	0.2431	0.2545	0.0894	0.0852	0.2012	0.1961	1.2379	1.2886	0.1825	0.1814	0.0785	0.0752
39.0625	0.1343	0.1325	0.0844	0.0844	0.1103	0.1056	0.9265	0.9928	0.1008	0.1082	0.0733	0.0742
9.76562	0.0991	0.1024	0.0923	0.0836	0.0898	0.0919	0.6163	0.6557	0.0851	0.0843	0.0794	0.0801
2.4414	0.0853	0.087	0.083	0.0795	0.0876	0.087	0.3213	0.3218	0.0827	0.0806	0.0739	0.0776
0.61	0.0834	0.0871	0.0863	0.0836	0.0802	0.0831	0.1559	0.1684	0.081	0.0801	0.0823	0.079
0.15258	0.0807	0.0838	0.0834	0.0854	0.0826	0.0854	0.112	0.1162	0.0781	0.0792	0.0737	0.0807
0.03814	0.078	0.0852	0.0863	0.0872	0.0776	0.0803	0.1973	0.09	0.0782	0.0812	0.0829	0.082
0.0095	0.0835	0.0816	0.0788	0.0778	0.0762	0.0736	0.0833	0.0809	0.077	0.0753	0.0891	0.0784
0.0023	0.0773	0.2301	0.0733	0.075	0.0733	0.0711	0.074	0.0781	0.0735	0.0742	0.0771	0.0717

## Sheet: Fig S3
Panels a & b
D614G (% of neutralization)
ng/mL	17T2		S309		S2E12
1000	100	100	100	100	100	100
200	100	100	100	100	100	100
40	100	100	83.7	78.3	100	100
8	100	100	17.9	13.9	100	100
1.6	97.5	71.5	14.4	3.4	31.1	35.1
0.32	1.1	0	0.3	0	0	0
Alpha (% of neutralization)
ng/mL	17T2		S309		S2E12
1000	100	100	100	100	100	100
200	100	100	100	100	100	100
40	100	100	100	100	100	100
8	95.8	91.1	28.6	29.7	87.4	100
1.6	68.5	70.2	0	1.5	76.2	100
0.32	0	21.1	0	0	0	15.3
Beta (% of neutralization)
ng/mL	17T2		S309		S2E12
1000	100	100	100	100	100	100
200	100	100	100	100	100	100
40	100	100	33.1	58.7	100	100
8	95.7	93.9	10.8	7.2	70.6	57.8
1.6	9.2	16.4	0	0	0.5	0
0.32	0	0	0	0	0	0
Delta (% of neutralization)
ng/mL	17T2		S309		S2E12
1000	100	100	100	100	100	100
200	100	100	100	100	100	100
40	100	100	100	100	100	100
8	98.4	99.8	42.2	43.7	100	100
1.6	52.3	58.7	5.5	15.3	59.4	61.3
0.32	0	0	0	0	0	0
BA.1.1 (% of neutralization)
ng/mL	17T2		S309		S2E12
1000	100	100	100	100	100	100
200	100	100	100	100	100	100
40	100	100	75.1	84.3	100	100
8	100	88.2	10.6	28.6	40.2	35.4
1.6	69.1	73.3	0	9.2	6.6	0
0.32	0	0	0	0	0	0
BA.2 (% of neutralization)
ng/mL	17T2		S309		S2E12
1000	100	100	100	100	100	100
200	100	100	100	100	100	100
40	100	100	90.9	78.2	96.8	100
8	94.1	100	31.7	29.1	98.8	88.1
1.6	46.7	43.1	29.3	32	74.5	51.5
0.32	27.7	37.4	33.7	28	28.1	20.7
BA.5 (% of neutralization)
ng/mL	17T2		S309		S2E12
1000	100	100	58	63.8	68.6	100
200	100	100	31.6	14.7	21.4	100
40	100	100	13.2	14.4	11.4	96
8	100	99.2	16.4	8.7	21	61
1.6	7.9	27.6	4.4	4.6	3.7	11
0.32	7	7.6	14.7	1.9	19.7	19
BQ.1.1 (% of neutralization)
ng/mL	17T2		S309		S2E12
1000	100	100	33.2	53.6	23.8	100
200	100	100	31.8	39.4	30.5	66.9
40	100	96.5	35.9	27.1	24.8	24.5
8	22.9	24.1	21.1	23.5	19.5	15.7
1.6	13.7	12.1	12.1	14.4	11.5	9.2
0.32	0	0	3	13.2	5.7	8

## Sheet: Fig. S5
Fig. S5 panel b
RBD WH1 OD 450 nm
ng/mL	17T2 Ctrl		17T2 Deglycosylated
1000	1.6412	1.5304	1.5601	1.6102
250	1.4494	1.4685	1.4696	1.5674
62.5	1.2875	1.3033	1.3831	1.4902
15.625	1.1431	1.0175	1.1655	1.2109
3.90625	0.5486	0.5206	0.7389	0.716
0.976562	0.2042	0.186	0.3283	0.2986
0.24414	0.0678	0.0636	0.1055	0.0957
0.061	0.1487	0.1521	0.0427	0.0381
Fig. S5 panel c
WH1 pseudovirus (% of neutralization)
ng/mL	17T2 Ctrl		17T2 Deglycosylated
1000	100	100	100	100
200	100	100	100	100
40	47	58	42	49
8	7	20	0	6
1.6	11	11	0	0
0.32	4	11	0	0
